# Supplementary material for: Assessing the Impact of Environmental and Management Variables on Mountain Meadow Yield and Feed Quality Using a Random Forest Model
Source: Plants (Basel). 2025 Jul 11;14(14):2150. doi: 10.3390/plants14142150 (PMC12300228; doi:10.3390/plants14142150)
Supplement: Supplementary file 1 [file plants-14-02150-s001.zip]

Archive with 1 entries (1 files):
- plants-3721509-supplementary.xlsx
