# Supplementary material for: Assessing the Impact of Environmental and Management Variables on Mountain Meadow Yield and Feed Quality Using a Random Forest Model
Source: Plants (Basel). 2025 Jul 11;14(14):2150. doi: 10.3390/plants14142150 (PMC12300228; doi:10.3390/plants14142150)
Supplement: Supplementary file 1 [file plants-14-02150-s001.zip › plants-3721509-supplementary.xlsx]

## Sheet: Hoja1
Variable	Condition	Meadow type
Fertilization	"=Innorganic"	Intensive
	"=None"	Extensive
	"=Organic"	Look at the annual stocking rate
Annual stocking rate	>0.5 LU	Intensive
	Between 0.5LU and 0.25LU	Semi extensive
	<0.25LU	Extensive
